# Supplementary material for: Impact of body mass index on the efficacy of immune combination therapy in metastatic renal cell carcinoma: a multicenter study in Japan
Source: Int J Clin Oncol. 2025 Aug 20;30(10):2079–86. doi: 10.1007/s10147-025-02823-0 (PMC12474707; doi:10.1007/s10147-025-02823-0)
Supplement: Supplementary file 4 — Supplementary file4 (XLSX 15 KB) [file 10147_2025_2823_MOESM4_ESM.xlsx]

## Sheet: Table 1
	Supplementaty Table 1 Baseline characteristics of patients receiving IO–IO regimens
	Patients n=189			BMI <25	BMI ≥25	p
	Number			137	52
	Gender					0.26
		Male		98 (71.5)	42 (80.8)
		Female		39 (28.5)	10 (19.2)
	Age, years					0.91
		Median		66	67
		Range		30-84	24-86
	Histrogy					0.35
		Clear cell		98 (71.5)	42 (80.8)
		Non-clear		37 (27.0)	10 (19.2)
		Unknown		2 (1.5)	0 (0)
	Past nephrectomy					>0.99
		Yes		75 (54.7)	29 (55.8)
	Number of metastatic sites					0.19
		1		61 (44.5)	29 (55.8)
		≥ 2		76 (55.5)	23 (44.2)
	Sites of metastasis and recurrence
		Lung		92 (67.2)	28 (53.8)	0.094
		Lymphonode		44 (32.1)	16 (30.8)	>0.99
		Bone		44 (32.1)	15 (28.8)	0.73
		Liver		17 (12.4)	6 (11.5)	>0.99
		Brain		5 (3.6)	4 (7.7)	0.26
		Others		50 (36.5)	12 (23.1)
	IMDC risk stratification					>0.99
		Favorable risk		15 (11.0)	6 (11.5)
		Intermediate risk		81 (59.1)	31 (59.6)
		Poor risk		40 (29.2)	15 (28.9)
		Unknown		1 (0.7)	0 (0)
	Duration of first line therapy, months					0.052
		Median		6	7
		Range		0-31	0-39
	Reason for discontinuation first line therapy					0.29
		Disease progression		104 (75.9)	34 (65.4)
		Adverse event		27 (19.7)	15 (28.8)
		Unknown		6 (4.4)	3 (5.8)
	Second line therapy					0.63
		Axitinib		67 (48.9)	25 (48.1)
		Cabozantinib		50 (36.5)	23 (44.2)
		Sunitinib		7 (5.1)	1 (1.9)
		Pazopanib		13 (9.5)	3 (5.8)
		Sorafenib		0 (0)	0 (0)
						number(%)
	IMDC, International Metastatic Renal Cell Carcinoma Database Consortium; IO, Immune-oncology; TKI, tyrosine kinase inhibitor

## Sheet: Table 2
	Supplementaty Table 2 Baseline characteristics of patients receiving IO–TKI regimens
	Patients n=54			BMI <25	BMI ≥25	p
	Number			41	13
	Gender					>0.99
		Male		35 (85.4)	11 (84.6)
		Female		6 (14.6)	2 (15.4)
	Age, years					0.67
		Median		66.5	64
		Range		42-80	47-83
	Histrogy					0.41
		Clear cell		31 (75.6)	11 (84.6)
		Non-clear		4 (9.8)	2 (15.4)
		Unknown		6 (14.6)	0 (0)
	Past nephrectomy					>0.99
		Yes		29 (70.7)	10 (76.9)
	Number of metastatic sites					>0.99
		1		22 (53.7)	7 (53.8)
		≥ 2		19 (46.3)	6 (46.2)
	Sites of metastasis and recurrence
		Lung		26 (63.4)	5 (38.5)	0.2
		Lymphonode		7 (17.1)	3 (23.1)	0.69
		Bone		8 (19.5)	1 (7.7)	0.43
		Liver		5 (12.2)	3 (23.1)	0.32
		Brain		1 (2.4)	0 (0)	>0.99
		Others		18 (43.9)	5 (38.5)
	IMDC risk stratification					0.27
		Favorable risk		6 (14.6)	4 (30.8)
		Intermediate risk		21 (51.2)	8 (61.5)
		Poor risk		11 (26.8)	1 (7.7)
		Unknown		3 (7.3)	0 (0)
	Duration of first line therapy, months					0.11
		Median		6	7
		Range		0-48	1-14
	Reason for discontinuation first line therapy					0.4
		Disease progression		27 (65.9)	7 (53.8)
		Adverse event		11 (26.8)	6 (46.2)
		Unknown		3 (7.3)	0 (0)
	Second line therapy					0.33
		Axitinib		0 (0)	0 (0)
		Cabozantinib		35 (85.4)	10 (76.9)
		Sunitinib		1 (2.4)	0 (0)
		Pazopanib		5 (12.2)	2 (15.4)
		Sorafenib		0 (0)	1 (7.7)
						number(%)
	IMDC, International Metastatic Renal Cell Carcinoma Database Consortium; IO, Immune-oncology; TKI, tyrosine kinase inhibitor
